# Supplementary material for: A self-limiting sterile insect technique alternative for Ceratitis capitata
Source: BMC Biol. 2025 Apr 12;23:97. doi: 10.1186/s12915-025-02201-2 (PMC11993972; doi:10.1186/s12915-025-02201-2)
Supplement: Supplementary file 2 — Additional file 2: Source Data. [file 12915_2025_2201_MOESM2_ESM.xlsx]

## Sheet: Fig 1
1E eye colour phenotypes (DsRed+/GFP+)
Cas9 strain	F1 eye colour	Count
DmPub.2	red	0
	mosaic	54
	orange	186
	white	8
DmPub.4	red	0
	mosaic	1
	orange	0
	white	157
CcPub.1	red	0
	mosaic	0
	orange	0
	white	182

## Sheet: Fig 2
2B Maternal DsRed+/GFP+ Cas9 F1 phenotypes					2C Paternal DsRed+/GFP+ Cas9 F1 phenotypes
Cross	Repeat	Sex Phenotype	Count		Cross	Sex Phenotype	Count
DmPub.2_GuideA.1	1	Male	49		DmPub.2_GuideA.1	Male	43
		Intersex	40			Intersex	61
		Female	0			Female	0
	2	Male	35		DmPub.2_GuideA.2	Male	192
		Intersex	25			Intersex	164
		Female	0			Female	0
DmPub.2_GuideA.2	1	Male	35		DmPub.2_GuideB.1	Male	101
		Intersex	41			Intersex	78
		Female	0			Female	0
	2	Male	4		DmPub.2_GuideB.2	Male	77
		Intersex	4			Intersex	76
		Female	0			Female	0
DmPub.2_GuideB.1	1	Male	43		DmPub.4_GuideA.1	Male	51
		Intersex	47			Intersex	26
		Female	0			Female	0
	2	Male	70		DmPub.4_GuideA.2	Male	68
		Intersex	48			Intersex	35
		Female	0			Female	0
DmPub.2_GuideB.2	1	Male	140		DmPub.4_GuideB.1	Male	28
		Intersex	149			Intersex	37
		Female	0			Female	0
	2	Male	20		DmPub.4_GuideB.2	Male	72
		Intersex	17			Intersex	65
		Female	0			Female	0
DmPub.4_GuideA.1	1	Male	133		CcPub.1_GuideA.1	Male	94
		Intersex	39			Intersex	76
		Female	0			Female	0
	2	Male	24		CcPub.1_GuideA.2	Male	132
		Intersex	4			Intersex	126
		Female	0			Female	0
DmPub.4_GuideA.2	1	Male	175		CcPub.1_GuideB.1	Male	92
		Intersex	28			Intersex	91
		Female	0			Female	0
	2	Male	97		CcPub.1_GuideB.2	Male	92
		Intersex	32			Intersex	89
		Female	0			Female	0
DmPub.4_GuideB.1	1	Male	70
		Intersex	38
		Female	0
	2	Male	26
		Intersex	18
		Female	0
DmPub.4_GuideB.2	1	Male	114
		Intersex	104
		Female	0
	2	Male	54
		Intersex	60
		Female	0
CcPub.1_GuideA.1	1	Male	3
		Intersex	4
		Female	0
	2	Male	56
		Intersex	17
		Female	0
CcPub.1_GuideA.2	1	Male	34
		Intersex	5
		Female	0
	2	Male	169
		Intersex	43
		Female	0
CcPub.1_GuideB.1	1	Male	58
		Intersex	43
		Female	0
	2	Male	50
		Intersex	47
		Female	0
CcPub.1_GuideB.2	1	Male	76
		Intersex	67
		Female	0
	2	Male	66
		Intersex	60
		Female	0

## Sheet: Sup Fig 2
(A) CcNos F2
	eye colour
	red	mosaic	orange	white
CcNos.1	166	0	0	1
CcNos.2	298	0	0	0
CcNos.3	226	0	0	5
CcNos.4	35	0	0	5
(B) DmPub 1st round without fluorescence screening
	eye colour
	red	mosaic	orange	white
DmPub.1	111	442	0	101
DmPub.2	32	134	299	24
DmPub.3	79	117	0	18
DmPub.4	98	16	0	767
(C) DmPub F2
	eye colour
	red	mosaic	orange	white
DmPub.1	68	15	0	75
DmPub.3	60	7	0	38

## Sheet: Sup Fig 4
Cross	Male/Intersex	Sample number	XX/XY	tra WT %	tra in-frame %	tra frameshift %	B2tub WT %	B2tub in-frame %	B2tub frameshift %
DmPub.2_GuideA.1	Male	1	XY	22	19.1	58.9	26.6	31.9	41.5
	Male	2	XY	11	15.4	73.6	13.2	32.6	54.2
	Male	3	XY	10.3	20.6	69.1	15	30.7	54.3
	Male	4	XY	15.6	11.8	72.6	17.5	27.5	55
	Male	5	XY	7.3	10.8	81.9	11.8	35	53.2
	Male	6	XY	0	18.2	81.8
	Male	7	XY	0	18.3	81.7	3.7	37.8	58.5
	Male	8	XY	13.1	14.2	72.7	4.3	35.8	59.9
	Male	9	XY				18.8	34.1	47.1
	Male	10	XY				15.4	34.8	49.8
DmPub.2_GuideA.2	Male	1	XY	0.6	31.7	67.7	10.3	38.3	51.4
	Male	2	XY				12.3	41.1	46.6
	Male	3	XY	10.8	10	79.2	16.2	21.8	62
	Male	4	XY				17.8	34.9	47.3
	Male	5	XY	10.4	21.5	68.1	13.8	26.4	59.8
	Male	6	XY	19.1	11.4	69.5	19.4	33.1	47.5
	Male	7	XY	10	15.6	74.4	23.1	37.3	39.6
	Male	8	XY	0	21	79	15.5	33.5	51
	Male	9	XY				11.3	38.6	50.1
	Male	10	XY	7.3	17.3	75.4	15.3	34.8	49.9
DmPub.2_GuideB.1	Male	1	XY	5.7	21.9	72.4	35.8	22.4	41.8
	Male	2	XY	8.2	23.7	68.1	32.2	17.8	50
	Male	3	XY	11.7	25.8	62.5	57.9	8.3	33.8
	Male	4	XY	8.2	23.7	68.1	36.9	19.1	44
	Male	5	XY				36.6	15	48.4
	Male	6	XY	5.8	21.9	72.3
	Male	7	XY	5.3	21.3	73.4	38.9	18.1	43
	Male	8	XY	100	0	0	100	0	0
	Male	9	XY	7.6	20	72.4	29	17.6	53.4
	Male	10	XY				47.4	17.1	35.5
	Male	11	XY	11.2	20.3	68.5	21.6	20.7	57.7
DmPub.2_GuideB.2	Male	1	N/A
	Male	2	XY	10.4	28.9	60.7	47	11.9	41.1
	Male	3	XY	3.7	23.2	73.1	33.2	15.8	51
	Male	4	XY				64.3	5.2	30.5
	Male	5	XY	12	20.3	67.7	57.6	5.8	36.6
	Male	6	XX	19.3	25	55.7	59.1	11.1	29.8
	Male	7	XY	4.6	25.3	70.1	45.3	13.5	41.2
	Male	8	XY	19.7	15.7	64.6	75.5	4.1	20.4
	Male	9	XX	16	14.5	69.5	48.1	13.9	38
	Male	10	XY				42.5	12.4	45.1
DmPub.4_GuideA.1	Male	1	XY	0	0	100	0	44.2	55.8
	Male	2	XY	0	0	100	0	51.5	48.5
	Male	3	XX	0	0	100	0	47	53
	Male	4	XY	0	0	100	0	45.2	54.8
	Male	5	XY	0	0	100	0	51.7	48.3
	Male	6	XY	0	0	100	0	47.2	52.8
	Male	7	XX				0	35.9	64.1
	Male	8	XY	0	0	100	0	49.2	50.8
	Male	9	XY				0	40.5	59.5
	Male	10	XY				0	46.3	53.7
DmPub.4_GuideA.2	Male	1	XX	0	0	100	0	49.2	50.8
	Male	2	XX				0	51.6	48.4
	Male	3	XY	0	0	100	0	38.8	61.2
	Male	4	XY	0	0	100	0	47.4	52.6
	Male	5	XY	0	0	100	0	46.9	53.1
	Male	6	XY	0	0	100	0	50.8	49.2
	Male	7	XY	0	0	100	0	48.2	51.8
	Male	8	XX	0	0	100	0	40.6	59.4
	Male	9	XY	0	0	100	0	45	55
DmPub.4_GuideB.1	Male	1	XY	9.9	23.2	66.9	0	25.1	74.9
	Male	2	XY	11.1	22.8	66.1	0	24.7	75.3
	Male	3	XY	13.2	20.3	66.5	0	26.3	73.7
	Male	4	XY	9.5	21.9	68.6	0	21.8	78.2
	Male	5	XY	10	18.3	71.7	0	22.7	77.3
	Male	6	XY	10.3	22.5	67.2	0	33.7	66.3
	Male	7	XX	10.7	15.2	74.1	3	21.3	75.7
	Male	8	XY	10.6	21.9	67.5	0	13.8	86.2
	Male	9	XY	11.2	20.5	68.3	0	20.8	79.2
	Male	10	XY	6.8	20.3	72.9	0	28.9	71.1
DmPub.4_GuideB.2	Male	1	XY	10.4	21	68.6	2	28.9	69.1
	Male	2	XY	12.2	22.3	65.5	0	24.8	75.2
	Male	3	XY	10.7	21.6	67.7	0	30.1	69.9
	Male	4	XY	10.4	21.8	67.8	5.4	20.8	73.8
	Male	5	XY	12	20.9	67.1	2.4	25.1	72.5
	Male	6	XY	13.4	21.4	65.2	0	24.3	75.7
	Male	7	XY				2.1	24.4	73.5
	Male	8	XY	11.2	21.2	67.6	0	27.3	72.7
	Male	9	XY	10.3	22.2	67.5	4.2	21.6	74.2
	Male	10	XY	15.2	17.4	67.4	0	28.8	71.2
DmPub.2_GuideA.1	Intersex	1	XX				32.2	24	43.8
	Intersex	2	XX	49.2	10	40.8	27.1	26.5	46.4
	Intersex	3	XX	17.7	0	82.3	23.5	26.8	49.7
	Intersex	4	XX				19	26.1	54.9
	Intersex	5	XX				10.7	34.3	55
	Intersex	6	XX	44	8.4	47.6	39.4	28	32.6
	Intersex	7	XX	68.1	0	31.9	47.6	25.1	27.3
	Intersex	8	XX				27.5	20	52.5
	Intersex	9	XX				15.5	34	50.5
	Intersex	10	XX				24.6	29.7	45.7
DmPub.2_GuideA.2	Intersex	1	XX	44.6	8.6	46.8	38.6	22.3	39.1
	Intersex	2	XX	49.8	11.7	38.5	31.2	27.3	41.5
	Intersex	3	XX				35	21.7	43.3
	Intersex	4	XX				22.2	23.9	53.9
	Intersex	5	XX	25.6	0	74.4	27.1	23.4	49.5
	Intersex	6	XX				11	29.4	59.6
	Intersex	7	XX	43.6	16.6	39.8	25.4	28.5	46.1
	Intersex	8	XX				27.4	25.3	47.3
DmPub.2_GuideB.1	Intersex	1	XX	10.5	20.6	68.9	45.9	15.5	38.6
	Intersex	2	XX	12.4	20.6	67	32.6	19.1	48.3
	Intersex	4	XX	10.9	20.7	68.4	45.1	9.7	45.2
	Intersex	5	XX	10.9	20.1	69	56.9	7.3	35.8
	Intersex	6	XX	10.8	20.7	68.5	56.9	9.7	33.4
	Intersex	7	XX	10.9	21	68.1	61.3	8.3	30.4
	Intersex	8	XX	11.2	20.6	68.2	67.6	4.3	28.1
	Intersex	9	XX	10.8	21.7	67.5	62.5	7.5	30
	Intersex	10	XX	10.7	20.6	68.7	72	13.9	14.1
DmPub.2_GuideB.2	Intersex	1	XX	10.1	20.5	69.4	59.4	10.4	30.2
	Intersex	2	XX	10.7	20.4	68.9	69.1	7.9	23
	Intersex	3	XX	11.8	20.3	67.9	84.2	4.3	11.5
	Intersex	4	XX	10.6	20.4	69	75.9	4.6	19.5
	Intersex	5	XX	9.4	19.9	70.7	70.1	5.5	24.4
	Intersex	6	XX	19.8	16	64.2	68.1	7.8	24.1
	Intersex	7	XX	11.7	20.4	67.9	67.2	5.6	27.2
	Intersex	8	XX	11.3	20.7	68	74.3	8.8	26.9
	Intersex	9	XX				65.6	9.3	25.1
	Intersex	10	XX	10.9	20.7	68.4	81.3	7.5	11.2
DmPub.4_GuideA.1	Intersex	1	XX	4.2	0	95.8	2.6	47.6	49.8
	Intersex	2	XX	0	0	100	12.1	44.9	43
	Intersex	3	XX	9.8	0	90.2	9.4	41.9	48.7
	Intersex	4	XX	9.1	0	90.9
	Intersex	5	XX	25.6	0	74.4	11.1	45.1	43.8
	Intersex	6	XX	8	0	92	3.6	50.2	46.2
	Intersex	7	XX	8.9	0	91.1	1.7	37.5	60.8
	Intersex	8	XX	5.2	0	94.8	1.2	37.5	61.3
DmPub.4_GuideA.2	Intersex	1	XX	0	0	100	1.4	45.9	52.7
	Intersex	2	XX	14.1	12.5	73.4	5.3	44.1	50.6
	Intersex	3	XX	6.3	0	93.7	5.3	41.8	52.9
	Intersex	4	XX	4.1	0	95.9	3.5	45.5	54.5
	Intersex	5	XX	0	0	100	1.1	46	52.9
	Intersex	6	XX	0	0	100	0	45.5	54.5
	Intersex	7	XX	0	0	100	1.6	51.1	47.3
	Intersex	8	XX	0	0	100
DmPub.4_GuideB.1	Intersex	1	XX	9.2	20.1	70.7	7.6	19.7	72.7
	Intersex	2	XX	11.5	21.5	67	0	24	76
	Intersex	3	XX	11.6	20.4	68	5.2	28	72
	Intersex	4	XX	31	7.8	61.2
	Intersex	5	XX				6.5	20.8	72.7
	Intersex	6	XX	11	22.6	66.4	0	11.2	88.8
	Intersex	7	XX	10.7	23.7	65.6	0	25.1	74.9
	Intersex	8	XX	11.7	22.4	65.9	0	13.5	86.5
	Intersex	9	XX	10.5	22.2	67.3	0	35.2	64.8
	Intersex	10	XX	12.4	20.3	67.3	0	25.5	74.5
DmPub.4_GuideB.2	Intersex	1	XX				8.9	22.2	68.9
	Intersex	2	XX	9.2	21.1	69.7	0	20.9	79.1
	Intersex	3	XX	8	22.1	69.9	5.9	17.8	77.3
	Intersex	4	XX	11.7	21.1	67.2	3.5	22.9	73.6
	Intersex	5	XX	9.1	21.8	69.1	2.1	14.5	83.4
	Intersex	6	XX	10.4	21.1	68.5	2.9	20.6	76.5
	Intersex	7	XX	10.2	20.2	69.6	7.4	21.6	71
	Intersex	8	XX	10.7	22	67.3	0.9	25.1	74
	Intersex	9	XX	11.2	21.4	67.4	3.4	15	81.6
	Intersex	10	XX	10.4	20.9	68.7	0	24.1	75.9
CcPub.1_GuideA.1	Male	1	XY	0	0	100	0	49	51
	Male	2	XX	0	0	100	0.7	43.2	56.1
	Male	3	XY	0	0	100	0	49.6	50.4
	Male	4	XY	0	0	100	1.6	49	49.4
	Male	5	XY	0	0	100	19.9	50.8	29.3
	Male	6	XY	0	0	100	0	58.7	41.3
	Male	7	XY	0	0	100	1	44.5	54.5
	Male	8	XY	0	0	100	0	54.6	45.4
	Male	9	XY	0	0	100	0	40	60
	Male	10	XY	0	0	100	0	53.8	46.2
CcPub.1_GuideA.2	Male	1	XY				0	49.6	50.4
	Male	2	XY	13.2	0	86.8	0	61.3	38.7
	Male	3	XY				0	47.3	52.7
	Male	4	XX				0	60.1	39.9
	Male	5	XY	9.1	5.8	85.1	5.9	60.5	33.6
	Male	6	XY	24.1	9.4	66.5	22.2	27.1	50.7
	Male	7	XY				0	49.5	50.5
	Male	8	XY	0	0	100	0	43.4	56.6
	Male	9	XX	0	0	100	0	53.7	46.3
	Male	10	XY	0	0	100	0	57.2	42.8
	Male	11	XY	0	0	100	0	46.4	53.6
CcPub.1_GuideB.1	Male	1	XY				0	27.2	72.8
	Male	2	XY	9.1	59.3	31.6	0	0	100
	Male	3	XY	2	71.7	26.3	0	27.9	72.1
	Male	4	XY	6	53	41
	Male	5	XY
	Male	6	XY				0	24.5	75.5
	Male	7	XY	5.1	59.5	35.4	0.7	22.8	76.5
	Male	8	XY
	Male	9	XY
	Male	10	XY	10.4	36.3	53.3
CcPub.1_GuideB.2	Male	1	XY				0	26.7	73.3
	Male	2	XY	2.2	69.3	28.5	0.6	23.4	76
	Male	3	XY	0	76.3	23.7	0	19.7	80.3
	Male	4	XY
	Male	5	XY	3.1	57.7	39.2
	Male	6	XY				2.6	27.9	69.5
	Male	7	XY				0	19.5	80.5
	Male	8	XY	1.1	80.1	18.8	0	16.8	83.2
	Male	9	XY	1.5	72	26.5
	Male	10	XY	1.7	69	29.3	0	17.1	82.9
CcPub.1_GuideA.1	Intersex	1	XX	0	0	100	0	57.4	42.6
	Intersex	2	XX	0	0	100	0	50.3	49.7
	Intersex	3	XX				0	48.6	51.4
	Intersex	4	XX	0	0	100	0	47.6	52.4
	Intersex	5	XX	0	0	100	0	51	49
	Intersex	6	XX	0	0	100	0	51.2	48.8
	Intersex	7	XX	0	0	100	0	46.2	53.8
	Intersex	8	XX	0	0	100	0	61.7	38.3
	Intersex	9	XX	0	0	100	2	53.7	44.3
	Intersex	10	XX				0	51.6	48.4
CcPub.1_GuideA.2	Intersex	1	XX	0	0	100	0	46.9	53.1
	Intersex	2	XX	0	0	100
	Intersex	3	XX	0	0	100	0	54.5	45.5
	Intersex	4	XX	0	0	100	0	51.7	48.3
	Intersex	5	XX				0	41.4	58.6
	Intersex	7	XX	0	7.4	92.6
	Intersex	8	XX	0	0	100	0	41.2	58.8
	Intersex	9	XX	0	0	100	0	44.1	55.9
	Intersex	10	XX	0	0	100	0	54.4	45.6
CcPub.1_GuideB.1	Intersex	1	XX	2	58.7	39.3
	Intersex	2	XX
	Intersex	3	XX	2.1	53.7	44.2
	Intersex	4	XX	3.7	47.1	49.2
	Intersex	5	XX
	Intersex	6	XX				0	18.8	81.2
	Intersex	7	XX	3.1	52.2	44.7	0	27.9	72.1
	Intersex	8	XX	0	63.9	36.1
	Intersex	9	XX				0	12.1	87.9
CcPub.1_GuideB.2	Intersex	1	XX	0.8	66.2	33	0	26.1	73.9
	Intersex	2	XX				2.5	28	69.5
	Intersex	3	XX	4.4	51.9	43.7
	Intersex	4	XX
	Intersex	5	XX	2.9	59	38.1
	Intersex	6	XX	2.1	66.4	31.5	3.9	32.1	67.9
	Intersex	7	XX
	Intersex	8	XX	12.1	49.9	38
	Intersex	9	XX
	Intersex	10	XX

## Sheet: Sup Fig 5
Cross	Replicate	eggs	hatched	pupae	adult
WT	1	130	110	107	99
WT	2	108	98	98	93
WT	3	68	54	51	49
DmPub.2_GuideA.1	1	270	147	124	116
DmPub.2_GuideA.1	2	151	93	74	68
DmPub.2_GuideA.1	3	160	108	96	90
DmPub.2_GuideA.2	1	216	184	177	171
DmPub.2_GuideA.2	2	187	177	174	171
DmPub.2_GuideA.2	3	230	224	224	223
DmPub.2_GuideB.1	1	153	105	94	85
DmPub.2_GuideB.1	2	77	43	38	35
DmPub.2_GuideB.1	3	103	59	51	50
DmPub.2_GuideB.2	1	188	97	78	70
DmPub.2_GuideB.2	2	54	19	18	18
DmPub.2_GuideB.2	3	77	69	64	64
DmPub.4_GuideA.1	1	115	96	85	67
DmPub.4_GuideA.1	2	47	43	42	38
DmPub.4_GuideA.1	3	26	24	24	24
DmPub.4_GuideA.2	1	64	52	51	38
DmPub.4_GuideA.2	2	61	55	55	53
DmPub.4_GuideA.2	3	5	5	5	5
DmPub.4_GuideB.1	1	245	207	174	141
DmPub.4_GuideB.1	2	52	42	40	36
DmPub.4_GuideB.1	3	164	137	120	108
DmPub.4_GuideB.2	1	154	80	75	56
DmPub.4_GuideB.2	2	54	29	28	28
DmPub.4_GuideB.2	3	75	62	59	53
CcPub.1_GuideA.1	1	98	74	64	50
CcPub.1_GuideA.1	2	166	132	120	101
CcPub.1_GuideA.1	3	274	229	195	153
CcPub.1_GuideA.2	1	153	108	95	72
CcPub.1_GuideA.2	2	123	91	83	76
CcPub.1_GuideA.2	3	163	134	103	58
CcPub.1_GuideB.1	1	157	127	99	50
CcPub.1_GuideB.1	2	218	182	161	137
CcPub.1_GuideB.1	3	215	182	156	136
CcPub.1_GuideB.2	1	85	50	26	14
CcPub.1_GuideB.2	2	151	96	63	52
CcPub.1_GuideB.2	3	195	133	102	80
WT	4	104	72	62	60
WT	5	106	97	93	93
WT	6	125	116	98	96
DmPub.2_GuideA.1	4	155	148	142	138
DmPub.2_GuideA.1	5	193	164	150	145
DmPub.2_GuideA.1	6	127	117	116	115
DmPub.2_GuideA.2	4	159	144	134	117
DmPub.2_GuideA.2	5	231	200	179	174
DmPub.2_GuideA.2	6	120	108	102	102
DmPub.2_GuideB.1	4	224	139	115	81
DmPub.2_GuideB.1	5	337	235	206	188
DmPub.2_GuideB.1	6	201	129	118	107
DmPub.2_GuideB.2	4	203	157	142	133
DmPub.2_GuideB.2	5	216	146	128	120
DmPub.2_GuideB.2	6	143	96	81	81
DmPub.4_GuideA.1	4	245	193	166	150
DmPub.4_GuideA.1	5	208	168	162	151
DmPub.4_GuideA.1	6	175	113	104	91
DmPub.4_GuideA.2	4	236	184	176	155
DmPub.4_GuideA.2	5	258	197	184	168
DmPub.4_GuideA.2	6	315	251	245	230
DmPub.4_GuideB.1	4	158	144	135	126
DmPub.4_GuideB.1	5	160	138	125	114
DmPub.4_GuideB.1	6	103	91	85	82
DmPub.4_GuideB.2	4	197	118	109	96
DmPub.4_GuideB.2	5	284	195	164	144
DmPub.4_GuideB.2	6	213	157	149	138
CcPub.1_GuideA.1	4	186	140	107	88
CcPub.1_GuideA.1	5	214	141	120	99
CcPub.1_GuideA.1	6	192	160	146	116
CcPub.1_GuideA.2	4	92	66	43	40
CcPub.1_GuideA.2	5	208	153	134	121
CcPub.1_GuideA.2	6	153	127	120	104
CcPub.1_GuideB.1	4	180	142	112	63
CcPub.1_GuideB.1	5	311	205	153	112
CcPub.1_GuideB.1	6	275	184	161	109
CcPub.1_GuideB.2	4	162	108	80	57
CcPub.1_GuideB.2	5	283	194	166	129
CcPub.1_GuideB.2	6	217	153	133	106

## Sheet: Sup Fig 6
					Adults				Recovery rates
Strain	Replicate	Eggs laid	Eggs hatched	Total pupae	Male	Intersexes	Females	Total	Hatching rate	Hatched larvae- pupae	Pupae-adult	Egg-adult	Adult male %	Adult intersex %	Adult female %	Average male	Average intersex	Average female
Wild type	1	176	153	142	65	0	67	132	0.87	0.93	0.93	0.75	49.2424	0	50.7576	47.1193	0	52.8807
	2	164	122	88	44	0	41	85	0.74	0.72	0.97	0.52	51.7647	0	48.2353
	3	271	222	178	69	0	102	171	0.82	0.8	0.96	0.63	40.3509	0	59.6491
DmPub.2 x GuideA.2	1	55	49	47	23	23	0	46	0.89	0.96	0.98	0.84	50	50	0	48.3848	51.6152	0
	2	59	44	29	12	13	0	25	0.75	0.66	0.86	0.42	48	52	0
	3	172	157	134	58	65	0	123	0.91	0.85	0.92	0.72	47.1545	52.8455	0
CcPub.1 x GuideA.2	1	241	202	156	74	46	0	120	0.84	0.77	0.77	0.5	61.6667	38.3333	0	61.2774	38.7226	0
	2	186	103	73	32	19	0	51	0.55	0.71	0.7	0.27	62.7451	37.2549	0
	3	163	111	86	41	28	0	69	0.68	0.77	0.8	0.42	59.4203	40.5797	0

## Sheet: Sup Fig 7
Cross	Replicate	eggs	hatched	pupae	adult
WT	1	137	124	111	110
WT	2	16	15	15	15
WT	3	243	175	166	162
DmPub.2	1	46	33	24	24
DmPub.2	2	173	145	124	115
DmPub.2	3	119	95	82	78
DmPub.2_WT	1	132	96	89	85
DmPub.2_WT	2	121	100	88	88
DmPub.2_WT	3	138	124	117	114
DmPub.4	1	35	32	22	22
DmPub.4	2	77	73	49	46
DmPub.4	3	89	79	59	59
DmPub.4_WT	1	171	119	106	103
DmPub.4_WT	2	63	52	48	47
DmPub.4_WT	3	106	39	31	31
CcPub.1	1	282	146	103	87
CcPub.1	2	162	81	49	44
CcPub.1	3	278	238	173	132
CcPub.1_WT	1	185	130	121	118
CcPub.1_WT	2	103	61	53	49
CcPub.1_WT	3	66	22	13	13
GuideA.1	1	227	190	157	155
GuideA.1	2	155	128	119	115
GuideA.1	3	62	52	42	41
WT_GuideA.1	1	290	229	215	210
WT_GuideA.1	2	215	170	149	145
WT_GuideA.1	3	210	183	168	164
GuideA.2	1	218	197	165	160
GuideA.2	2	318	291	245	239
GuideA.2	3	344	318	292	278
WT_GuideA.2	1	272	204	182	179
WT_GuideA.2	2	264	163	139	131
WT_GuideA.2	3	145	134	122	119
GuideB.1	1	211	146	122	105
GuideB.1	2	130	117	114	111
GuideB.1	3	159	104	103	102
WT_GuideB.1	1	201	116	96	95
WT_GuideB.1	2	211	133	119	111
WT_GuideB.1	3	145	83	71	71
GuideB.2	1	225	190	172	171
GuideB.2	2	99	89	78	77
GuideB.2	3	61	51	46	45
WT_GuideB.2	1	257	176	166	160
WT_GuideB.2	2	182	125	112	112
WT_GuideB.2	3	196	146	124	122

## Sheet: Sup Fig 9
Cross	Replicate	Eggs	Hatched		Cross	Replicate	Eggs	Hatched
WT	1	196	187		WT	1	226	213
WT	2	311	299		WT	2	109	81
WT	3	392	376		WT	3	141	137
CcPub.1_GuideA.1	1	449	399		DmPub.2_GuideA.1	1	8	8
CcPub.1_GuideA.1	2	208	150		DmPub.2_GuideA.1	2	273	261
CcPub.1_GuideA.1	3	101	44		DmPub.2_GuideA.1	3	119	113
CcPub.1_GuideA.2	1	221	151		DmPub.2_GuideA.2	1	292	279
CcPub.1_GuideA.2	2	302	148		DmPub.2_GuideA.2	2	246	215
CcPub.1_GuideA.2	3	380	325		DmPub.2_GuideA.2	3	310	291
CcPub.1_GuideB.1	1	197	0		DmPub.2_GuideB.1	1	185	168
CcPub.1_GuideB.1	2	169	139		DmPub.2_GuideB.1	2	263	170
CcPub.1_GuideB.1	3	235	118		DmPub.2_GuideB.1	3	345	312
CcPub.1_GuideB.2	1	210	137		DmPub.2_GuideB.2	1	384	358
CcPub.1_GuideB.2	2	253	107		DmPub.2_GuideB.2	2	45	43
CcPub.1_GuideB.2	3	226	47		DmPub.2_GuideB.2	3	227	219
					DmPub.4_GuideA.1	1	137	52
					DmPub.4_GuideA.1	2	456	172
					DmPub.4_GuideA.1	3	76	37
					DmPub.4_GuideA.2	1	40	37
					DmPub.4_GuideA.2	2	146	137
					DmPub.4_GuideA.2	3	91	80
					DmPub.4_GuideB.1	1	43	31
					DmPub.4_GuideB.1	2	405	331
					DmPub.4_GuideB.1	3	362	288
					DmPub.4_GuideB.2	1	335	320
					DmPub.4_GuideB.2	2	72	55
					DmPub.4_GuideB.2	3	152	142
